# Supplementary material for: Seed Metabolomic Landscape Reflecting Key Differential Metabolic Profiles Among Different Wheat Cultivars
Source: Metabolites. 2025 Sep 10;15(9):603. doi: 10.3390/metabo15090603 (PMC12471902; doi:10.3390/metabo15090603)
Supplement: Supplementary file 1 [file metabolites-15-00603-s001.zip]

Archive with 1 entries (1 files):
- metabolites-3825147-supplementary.pdf
